# Supplementary material for: ELISA-Based Analysis Reveals an Anti-SARS-CoV-2 Protein Immune Response Profile Associated with Disease Severity
Source: J Clin Med. 2022 Jan 14;11(2):405. doi: 10.3390/jcm11020405 (PMC8781066; doi:10.3390/jcm11020405)
Supplement: Supplementary file 1 [file jcm-11-00405-s001.zip]

Archive with 1 entries (1 files):
- jcm-1532072-supplementary.pdf
